# Supplementary material for: Impaired telomere integrity and rRNA biogenesis in PARN‐deficient patients and knock‐out models
Source: EMBO Mol Med. 2019 Jun 6;11(7):e10201. doi: 10.15252/emmm.201810201 (PMC6609912; doi:10.15252/emmm.201810201)
Supplement: Supplementary file 4 — Source Data for Figure 2 [file EMMM-11-e10201-s003.xlsx]

## Sheet: Fig 2C
	Ctrl	Ctrl Munjac	Ctl/Munjac	Patient 1	Patient 1 Munjac	P1/Munjac	Patient 2	Patient 2 Munjac	P2/Munjac				Ctl/Munjac	P1/Munjac	P2/Munjac	Ctl/Munjac	P1/Munjac	P2/Munjac
	15.76	639.75	0.0246346	24.6825	322.644	0.0765006	49.442	110.154	0.448844				0.0246346	0.0765006	0.448844	0.02463	0.0765	0.44884
	72.452	1254.96	0.0577324	6.6825	188.394	0.0354708	71.057	104.019	0.683116				0.0577324	0.0354708	0.683116	0.05773	0.03547	0.68312
	138.856	471.731	0.294355	12.0675	169.857	0.0710453	63.884	201.25	0.317436				0.294355	0.0710453	0.317436	0.29435	0.07105	0.31744
	372.221	543.308	0.685102	0	163.144	0	61.961	784	0.0790319				0.685102	0	0.0790319	0.6851	0	0.07903
	170.068	556.827	0.305424	0	298.837	0	20.211	246.134	0.0821138				0.305424	0	0.0821138	0.30542	0	0.08211
	351.183	628.5	0.558764	0	353.529	0	4.615	262.654	0.0175706				0.558764	0	0.0175706	0.55876	0	0.01757
	396.76	772.096	0.513874	35.2405	150.26	0.234531	95.154	529.327	0.179764				0.513874	0.234531	0.179764	0.51387	0.23453	0.17976
	487.76	297.673	1.63858	4.9905	269.702	0.0185037	84.692	115.154	0.735467				1.63858	0.0185037	0.735467	1.63858	0.0185	0.73547
	243.337	271.308	0.896905	0	644.567	0	41.481	62.731	0.661252				0.896905	0	0.661252	0.8969	0	0.66125
	257.164	551.038	0.46669	0	164.24	0	56.615	160	0.353844				0.46669	0	0.353844	0.46669	0	0.35384
	344.683	445.058	0.774468	6.6055	390.798	0.0169026	22.654	131.461	0.172325				0.774468	0.0169026	0.172325	0.77447	0.0169	0.17232
	239.241	82.9995	2.88244	44.7785	211.981	0.211238	14.269	182.923	0.0780055				2.88244	0.211238	0.0780055	2.88244	0.21124	0.07801
	169.452	292.663	0.578999	19.3175	242.019	0.0798181	45.154	116.519	0.387525				0.578999	0.0798181	0.387525	0.579	0.07982	0.38752
	146.741	338.894	0.432999	15.1825	452.077	0.0335839	20.481	38.442	0.532777				0.432999	0.0335839	0.532777	0.433	0.03358	0.53278
	414.933	379.452	1.0935	66.4325	395.711	0.167881	15.904	72.519	0.219308				1.0935	0.167881	0.219308	1.0935	0.16788	0.21931
	263.875	674.356	0.391299	20.3555	204.808	0.0993882	29.961	40.538	0.739084				0.391299	0.0993882	0.739084	0.3913	0.09939	0.73908
	172.76	672.49	0.256896	33.9325	268.692	0.126288	39.942	290.856	0.137326				0.256896	0.126288	0.137326	0.2569	0.12629	0.13733
	279.164	1634.39	0.170806	13.1055	233	0.0562468	29.327	678.529	0.0432214				0.170806	0.0562468	0.0432214	0.17081	0.05625	0.04322
	36.548	571.894	0.0639069	48.1445	177.461	0.271296	28.077	371.913	0.0754934				0.0639069	0.271296	0.0754934	0.06391	0.2713	0.07549
	118.125	545.067	0.216716	23.6635	205.461	0.115173	39.134	182.26	0.214716				0.216716	0.115173	0.214716	0.21672	0.11517	0.21472
	169.048	602.221	0.280707	34.9515	171.135	0.204233	50.904	181.817	0.279973				0.280707	0.204233	0.279973	0.28071	0.20423	0.27997
	380.221	548.529	0.693164	13.9715	152.808	0.0914317	29.807	127.876	0.233094				0.693164	0.0914317	0.233094	0.69316	0.09143	0.23309
	161.644	619.567	0.260898	23.7215	175.019	0.135537	40.519	153.49	0.263984				0.260898	0.135537	0.263984	0.2609	0.13554	0.26398
	33.375	498.231	0.0669871	111.472	165.875	0.672023	59.577	84.3755	0.706094				0.0669871	0.672023	0.706094	0.06699	0.67202	0.70609
	93.087	215.018	0.432926	45.7985	252.298	0.181526	63.769	125.404	0.508506				0.432926	0.181526	0.508506	0.43293	0.18153	0.50851
	236.991	47.5765	4.98126	65.1825	175.643	0.371107	26.269	647.231	0.0405867				4.98126	0.371107	0.0405867	4.98126	0.37111	0.04059
	251.26	1038.42	0.241963	83.2985	591.894	0.140732	36.057	376.365	0.0958031				0.241963	0.140732	0.0958031	0.24196	0.14073	0.0958
	122.068	1071.85	0.113886	76.0865	339.529	0.224095	40.557	233.423	0.173749				0.113886	0.224095	0.173749	0.11389	0.22409	0.17375
	317.048	463.231	0.684428	66.2015	194.798	0.339848	58.269	189.173	0.308019				0.684428	0.339848	0.308019	0.68443	0.33985	0.30802
	331.991	530.423	0.625899	156.644	214.393	0.73064	44.211	199.692	0.221395				0.625899	0.73064	0.221395	0.6259	0.73064	0.2214
	247.798	323.019	0.767133	54.4515	251.51	0.216499	43.807	147.5	0.296996				0.767133	0.216499	0.296996	0.76713	0.2165	0.297
	421.914	581.096	0.726066	92.0485	432.837	0.212663	18.692	104.692	0.178542				0.726066	0.212663	0.178542	0.72607	0.21266	0.17854
	193.837	1055.77	0.183598	54.5095	587.067	0.0928505	51.538	135.807	0.379494				0.183598	0.0928505	0.379494	0.1836	0.09285	0.37949
	311.106	1610.5	0.193174	79.5485	303.933	0.26173	61.307	265.596	0.230828				0.193174	0.26173	0.230828	0.19317	0.26173	0.23083
	293.971	510.25	0.576131	95.4905	145.625	0.655729	46.173	147.654	0.312711				0.576131	0.655729	0.312711	0.57613	0.65573	0.31271
	465.894	1255.54	0.371071	101.799	266.395	0.382134	48.827	123.577	0.395114				0.371071	0.382134	0.395114	0.37107	0.38213	0.39511
	249.26	709.98	0.35108	51.9135	370.529	0.140106	83.154	419.519	0.198213				0.35108	0.140106	0.198213	0.35108	0.14011	0.19821
	161.933	502	0.322576	23.4135	241.798	0.0968308	0	73.173	0				0.322576	0.0968308	0	0.32258	0.09683	0
	50.798	426	0.119244	111.01	291.914	0.380282	71.057	149.923	0.473957				0.119244	0.380282	0.473957	0.11924	0.38028	0.47396
	55.414	868.846	0.0637789	68.7985	269.76	0.255036	53.961	98.25	0.549221				0.0637789	0.255036	0.549221	0.06378	0.25504	0.54922
	209.606	337.096	0.621799	84.4905	397.491	0.21256	12.211	212.798	0.0573832				0.621799	0.21256	0.0573832	0.6218	0.21256	0.05738
	184.568	322.884	0.571623	42.1445	209.856	0.200826	12.327	202.837	0.0607731				0.571623	0.200826	0.0607731	0.57162	0.20083	0.06077
	179.568	778.75	0.230585	33.2785	527.645	0.0630699	48.231	595.125	0.0810435				0.230585	0.0630699	0.0810435	0.23058	0.06307	0.08104
	95.048	1866.08	0.0509347	40.7015	242.952	0.167529	29.442	265.49	0.110897				0.0509347	0.167529	0.110897	0.05093	0.16753	0.1109
	206.587	666.23	0.310084	163.144	282.491	0.577521	16.692	270.644	0.061675				0.310084	0.577521	0.061675	0.31008	0.57752	0.06168
	345.125	338.173	1.02056	106.299	289.971	0.366583	13.981	349.817	0.0399666				1.02056	0.366583	0.0399666	1.02056	0.36658	0.03997
	259.279	1388.79	0.186694	92.2785	184.183	0.501015	2.711	356.298	0.00760881				0.186694	0.501015	0.00760881	0.18669	0.50102	0.00761
	337.971	612.25	0.552015	101.49	164.337	0.617575	39.211	174.76	0.224371				0.552015	0.617575	0.224371	0.55201	0.61758	0.22437
	272.279	363.394	0.749267	81.2785	394.471	0.206044	81.384	309.423	0.263018				0.749267	0.206044	0.263018	0.74927	0.20604	0.26302
	278.548	439.798	0.633354	67.5285	627.462	0.107622	8.096	120.097	0.0674125				0.633354	0.107622	0.0674125	0.63335	0.10762	0.06741
	322.856	885.356	0.364662	48.8945	1396.4	0.0350146	18.769	593.135	0.0316438				0.364662	0.0350146	0.0316438	0.36466	0.03501	0.03164
	115.971	727.529	0.159404	43.8745	687.038	0.0638603	5.596	229.923	0.0243385				0.159404	0.0638603	0.0243385	0.1594	0.06386	0.02434
	258.183	1638.41	0.157581	19.2215	309.673	0.0620702	16.423	150.404	0.109193				0.157581	0.0620702	0.109193	0.15758	0.06207	0.10919
	114.26	530.644	0.215323	61.4135	150.981	0.406764	1.846	148.115	0.0124632				0.215323	0.406764	0.0124632	0.21532	0.40676	0.01246
	202.221	551.298	0.366809	13.0285	224.212	0.0581081	20.769	309.731	0.0670551				0.366809	0.0581081	0.0670551	0.36681	0.05811	0.06706
	159.029	816.182	0.194845	0.8945	582.904	0.00153456	18.9135	256.904	0.073621				0.194845	0.00153456	0.073621	0.19485	0.00153	0.07362
	159.375	234.765	0.67887	34.1245	290.769	0.117359	12.0295	174.577	0.0689068				0.67887	0.117359	0.0689068	0.67887	0.11736	0.06891
	129.356	537.279	0.240761	13.7985	164.462	0.0839011	29.7795	177.288	0.167972				0.240761	0.0839011	0.167972	0.24076	0.0839	0.16797
	193.202	459.182	0.420753	4.8745	265.635	0.0183504	51.3945	123.962	0.414601				0.420753	0.0183504	0.414601	0.42075	0.01835	0.4146
	314.721	433.875	0.725373	18.5865	231.538	0.0802739	54.4715	116.346	0.468187				0.725373	0.0802739	0.468187	0.72537	0.08027	0.46819
	217.721	1288.72	0.168943	89.3945	414.692	0.215568	52.3945	112.962	0.463826				0.168943	0.215568	0.463826	0.16894	0.21557	0.46383
	229.491	657.356	0.349112	0	318.519	0	19.6825	535.481	0.0367566				0.349112	0	0.0367566	0.34911	0	0.03676
	305.779	485.586	0.629711	58.0195	312.846	0.185457	132.163	117.424	1.12553				0.629711	0.185457	1.12553	0.62971	0.18546	1.12553
	305.779	327.509	0.933651	0	684.269	0	34.9525	252.692	0.13832				0.933651	0	0.13832	0.93365	0	0.13832
	214.01	942.99	0.226948	0	334.135	0	15.2215	582.481	0.0261322				0.226948	0	0.0261322	0.22695	0	0.02613
	201.587	539.432	0.373702	5.6925	273.442	0.0208179	48.5095	293.192	0.165453				0.373702	0.0208179	0.165453	0.3737	0.02082	0.16545
	257.298	195.682	1.31488	53.0195	385.808	0.137425	53.1825	33.9045	1.5686				1.31488	0.137425	1.5686	1.31488	0.13742	1.5686
	200.106	381.712	0.524234	80.6535	574.558	0.140375	44.5475	24.9425	1.78601				0.524234	0.140375	1.78601	0.52423	0.14037	1.78601
	215.741	232.096	0.929531	115.635	653.154	0.17704	26.0865	162.615	0.160419				0.929531	0.17704	0.160419	0.92953	0.17704	0.16042
	231.471	575.154	0.402451	41.3845	538.154	0.0769009	126.587	198.827	0.636667				0.402451	0.0769009	0.636667	0.40245	0.0769	0.63667
	112.894	506.769	0.222772	0	256.846	0	34.2405	151	0.226758				0.222772	0	0.226758	0.22277	0	0.22676
	116.375	352.654	0.329998	0	367.673	0	24.7205	367.75	0.0672209				0.329998	0	0.0672209	0.33	0	0.06722
	696.221	227.596	3.05901	0	362.904	0	23.7405	263.154	0.0902152				3.05901	0	0.0902152	3.05901	0	0.09022
	921.548	307.385	2.99803	0	257.769	0	37.5285	590.558	0.0635475				2.99803	0	0.0635475	2.99803	0	0.06355
	942.798	892.115	1.05681	192.481	812.519	0.236893	22.1635	186.269	0.118987				1.05681	0.236893	0.118987	1.05681	0.23689	0.11899
	185.856	527.135	0.352578	48.3075	503.808	0.0958848	115.413	355.865	0.324318				0.352578	0.0958848	0.324318	0.35258	0.09588	0.32432
	392.721	294.635	1.33291	49.8845	513.5	0.097146	43.4905	89.106	0.488076				1.33291	0.097146	0.488076	1.33291	0.09715	0.48808
	182.875	107.712	1.69782	127.288	669.308	0.190179	36.1635	93.587	0.386416				1.69782	0.190179	0.386416	1.69782	0.19018	0.38642
	211.452	997.827	0.211913	208.385	295.269	0.705743	38.6445	414.529	0.0932251				0.211913	0.705743	0.0932251	0.21191	0.70574	0.09323
	226.914	417.423	0.543606	12.4235	357.673	0.0347342	34.8945	477.895	0.0730171				0.543606	0.0347342	0.0730171	0.54361	0.03473	0.07302
	169.741	557.981	0.304206	0	269.596	0	50.1445	87.318	0.574274				0.304206	0	0.574274	0.30421	0	0.57427
	184.087	156.163	1.17881	45.8075	522.019	0.0877506	37.5675	77.202	0.486613				1.17881	0.0877506	0.486613	1.17881	0.08775	0.48661
	466.346	704.885	0.661592	66.5005	538.115	0.12358	64.9515	64.337	1.00955				0.661592	0.12358	1.00955	0.66159	0.12358	1.00955
	197.673	279.788	0.706509	19.2505	1072.96	0.0179415	51.2785	215.99	0.237411				0.706509	0.0179415	0.237411	0.70651	0.01794	0.23741
	167.538	312.346	0.536385	12.8465	274.712	0.0467636	66.6635	239.067	0.278849				0.536385	0.0467636	0.278849	0.53639	0.04676	0.27885
	170.942	1932.77	0.088444	88.7115	536.962	0.16521	54.1445	331.452	0.163355				0.088444	0.16521	0.163355	0.08844	0.16521	0.16336
	201.307	626.538	0.3213	43.5195	353.712	0.123037	106.183	109.01	0.974062				0.3213	0.123037	0.974062	0.3213	0.12304	0.97406
	289.327	403.481	0.717078	0	757.385	0	145.779	86.625	1.68287				0.717078	0	1.68287	0.71708	0	1.68287
	252.48	256.635	0.983812	0	277.038	0	87.7405	147.01	0.596834				0.983812	0	0.596834	0.98381	0	0.59683
	220.23	960.038	0.229397	0	420.192	0	39.9705	174.28	0.229347				0.229397	0	0.229347	0.2294	0	0.22935
	108.711	474.019	0.229339	0	363.885	0	99.9325	273.394	0.365525				0.229339	0	0.365525	0.22934	0	0.36552
	211.25	1148.63	0.183914	6.0765	230.481	0.0263645	49.7595	186.817	0.266354				0.183914	0.0263645	0.266354	0.18391	0.02636	0.26635
	98.307	670.346	0.146651	0	348.827	0	28.9135	199.913	0.14463				0.146651	0	0.14463	0.14665	0	0.14463
	116.596	858.885	0.135753	0	550.038	0	52.9805	411.279	0.128819				0.135753	0	0.128819	0.13575	0	0.12882
	103.846	1009.04	0.102916	22.4805	968.519	0.0232112	68.1535	753.192	0.0904862				0.102916	0.0232112	0.0904862	0.10292	0.02321	0.09049
	226.75	1784.67	0.127054	18.2695	892.481	0.0204705	62.7885	593.038	0.105876				0.127054	0.0204705	0.105876	0.12705	0.02047	0.10588
	284.403	932.885	0.304864	68.0005	422.212	0.161058	43.4995	100.135	0.434411				0.304864	0.161058	0.434411	0.30486	0.16106	0.43441
	85.846	849.212	0.101089	39.8265	477.385	0.0834265	29.9615	183.615	0.163175				0.101089	0.0834265	0.163175	0.10109	0.08343	0.16318
	206.942	733.442	0.282152	73.8265	473.288	0.155986	55.7495	99.1155	0.56247				0.282152	0.155986	0.56247	0.28215	0.15599	0.56247
	177.884	344.615	0.516181	83.6155	422.231	0.198033	97.8655	130.327	0.750926				0.516181	0.198033	0.750926	0.51618	0.19803	0.75093
	141.23	988.5	0.142873	67.0385	110.374	0.607373	45.5385	88.0195	0.517368				0.142873	0.607373	0.517368	0.14287	0.60737	0.51737
	353.327	543.769	0.649775	79.1735	171.317	0.462145	61.5575	50.2305	1.2255				0.649775	0.462145	1.2255	0.64977	0.46214	1.2255
	214.096	1213.73	0.176395	62.0385	304.375	0.203823	36.3455	153.26	0.237149				0.176395	0.203823	0.237149	0.17639	0.20382	0.23715
	295.5	1622.92	0.182079	69.8655	389.144	0.179536	38.5575	263.663	0.146238				0.182079	0.179536	0.146238	0.18208	0.17954	0.14624
	413.673	1142.62	0.36204	51.5195	115.067	0.447733	116.596	155.26	0.750969				0.36204	0.447733	0.750969	0.36204	0.44773	0.75097
	324.711	616.288	0.526881	48.4805	230.644	0.210196	108.846	76.567	1.42157				0.526881	0.210196	1.42157	0.52688	0.2102	1.42157
	193.923	409.135	0.473983	78.7695	917.971	0.0858082	91.0765	44.798	2.03305				0.473983	0.0858082	2.03305	0.47398	0.08581	2.03305
	149.923	567.192	0.264325	119.538	278.106	0.429831	88.7305	34.99	2.53588				0.264325	0.429831	2.53588	0.26432	0.42983	2.53588
	157.057	338.173	0.464429	16.9235	217.99	0.0776341	102.385	130.76	0.782996				0.464429	0.0776341	0.782996	0.46443	0.07763	0.783
	234.173	168.971	1.38588	33.4235	257.538	0.129781	65.8075	269.183	0.244471				1.38588	0.129781	0.244471	1.38588	0.12978	0.24447
	103.73	538.702	0.192555	0	194.25	0	114.212	243.337	0.469355				0.192555	0	0.469355	0.19256	0	0.46936
	163.461	633.914	0.25786	122.933	326.462	0.37656	39.2495	241.567	0.162479				0.25786	0.37656	0.162479	0.25786	0.37656	0.16248
	207.384	439.452	0.471915	167.49	303.692	0.551514	57.8845	235.413	0.245885				0.471915	0.551514	0.245885	0.47192	0.55151	0.24588
	274.75	388.01	0.7081	20.0865	253.442	0.0792548	80.9225	113.529	0.712791				0.7081	0.0792548	0.712791	0.7081	0.07925	0.71279
	220.769	421.029	0.524356	104.183	376.923	0.276403	39.7115	159.384	0.249156				0.524356	0.276403	0.249156	0.52436	0.2764	0.24916
	193.596	1103.24	0.175479	107.894	232.442	0.464178	59.2495	270.48	0.219053				0.175479	0.464178	0.219053	0.17548	0.46418	0.21905
	223.653	716.914	0.311966	31.4525	177.038	0.17766	90.0385	118.269	0.761303				0.311966	0.17766	0.761303	0.31197	0.17766	0.7613
	279.327	511.375	0.546227	110.203	126.481	0.871297	66.0575	141.923	0.465446				0.546227	0.871297	0.465446	0.54623	0.8713	0.46545
	101.634	290.087	0.350357	127.144	279.673	0.454618	31.0575	255.077	0.121757				0.350357	0.454618	0.121757	0.35036	0.45462	0.12176
	144.25	202.654	0.711806	85.3945	225.058	0.379433	80.3265	224.923	0.357129				0.711806	0.379433	0.357129	0.71181	0.37943	0.35713
	128.615	754.808	0.170394	80.8175	192.538	0.419748	62.5765	26.192	2.38915				0.170394	0.419748	2.38915	0.17039	0.41975	2.38915
	156.48	538.346	0.290668	35.9525	562.163	0.0639538	55.4225	115.087	0.481573				0.290668	0.0639538	0.481573	0.29067	0.06395	0.48157
	175.442	251.269	0.698222	0	436.683	0	65.2305	96.1825	0.678195				0.698222	0	0.678195	0.69822	0	0.6782
	163.5	572.673	0.285503	80.1055	185.51	0.431813	66.9995	126.087	0.531377				0.285503	0.431813	0.531377	0.2855	0.43181	0.53138
	120.019	909.769	0.131922	93.6255	311.183	0.30087	32.4515	117.337	0.276568				0.131922	0.30087	0.276568	0.13192	0.30087	0.27657
	93.134	575.885	0.161723	92.4715	263.452	0.351	46.3555	81.6055	0.568044				0.161723	0.351	0.568044	0.16172	0.351	0.56804
	104.903	346.231	0.302986	68.2405	250.663	0.272239	56.4325	299.625	0.188344				0.302986	0.272239	0.188344	0.30299	0.27224	0.18834
	109.269	559.096	0.195439	41.3555	468.721	0.0882304	34.2985	71.3945	0.480408				0.195439	0.0882304	0.480408	0.19544	0.08823	0.48041
	337.942	516.596	0.65417	42.1825	327.683	0.12873	57.9135	55.5865	1.04186				0.65417	0.12873	1.04186	0.65417	0.12873	1.04186
	140.827	875.077	0.160931	111.606	295.202	0.378065	99.5675	299.99	0.331902				0.160931	0.378065	0.331902	0.16093	0.37807	0.3319
	351.923	741.25	0.47477	67.8945	433.106	0.156762	35.5675	463.779	0.0766907				0.47477	0.156762	0.0766907	0.47477	0.15676	0.07669
	137.365	70.7495	1.94157	88.6255	906.74	0.0977408	73.7595	115.933	0.636228				1.94157	0.0977408	0.636228	1.94157	0.09774	0.63623
	155.653	523.038	0.297594	86.1445	594.413	0.144924	66.2595	116.817	0.567205				0.297594	0.144924	0.567205	0.29759	0.14492	0.56721
	114.961	1170.87	0.0981846	59.9325	365.99	0.163754	70.8945	144.607	0.490258				0.0981846	0.163754	0.490258	0.09818	0.16375	0.49026
	115.923	1828.69	0.0633912	120.163	233.49	0.51464	45.3365	246.28	0.184086				0.0633912	0.51464	0.184086	0.06339	0.51464	0.18409
	175.365	605.635	0.289556	105.933	462.952	0.22882	13.0285	223.048	0.0584111				0.289556	0.22882	0.0584111	0.28956	0.22882	0.05841
	168.75	878.212	0.192152	124.567	486.798	0.255891	76.1055	78.8945	0.964649				0.192152	0.255891	0.964649	0.19215	0.25589	0.96465
	118.615	1251.25	0.0947972	83.9325	330.971	0.253594	41.1055	311.567	0.131931				0.0947972	0.253594	0.131931	0.0948	0.25359	0.13193
	92.365	395.288	0.233665	56.4135	532.01	0.106039	36.4905	151.934	0.240174				0.233665	0.106039	0.240174	0.23366	0.10604	0.24017
	71.942	489.115	0.147086	39.0485	367.74	0.106185	27.6255	171.663	0.160928				0.147086	0.106185	0.160928	0.14709	0.10618	0.16093
	79.346	608.442	0.130408	45.8555	291.952	0.157065	106.337	208.798	0.509278				0.130408	0.157065	0.509278	0.13041	0.15707	0.50928
	206.884	799.596	0.258735	38.7595	338.798	0.114403	53.0285	70.0865	0.756615				0.258735	0.114403	0.756615	0.25874	0.1144	0.75662
	81.269	540	0.150498	64.8555	385.433	0.168267	57.3745	54.7695	1.04756				0.150498	0.168267	1.04756	0.1505	0.16827	1.04756
	153.25	1550	0.0988709	21.8365	188.702	0.11572	27.7985	150.846	0.184283				0.0988709	0.11572	0.184283	0.09887	0.11572	0.18428
	483.423	1203.19	0.401783	67.1825	218.548	0.307403	25.8365	631.577	0.040908				0.401783	0.307403	0.040908	0.40178	0.3074	0.04091
	125.211	345.115	0.362809	7.6825	112.741	0.0681429	0	631.577	0				0.362809	0.0681429	0	0.36281	0.06814	0
	271.346	563.269	0.481734	48.7025	112.587	0.432577	7.3745	77.2305	0.0954869				0.481734	0.432577	0.0954869	0.48173	0.43258	0.09549
	270.057	134.115	2.01362	52.4905	347.625	0.150997	22.0865	166.5	0.132652				2.01362	0.150997	0.132652	2.01362	0.151	0.13265
	406.75	308.49	1.31852	62.7985	305.971	0.205243	9.2215	341.615	0.0269938				1.31852	0.205243	0.0269938	1.31852	0.20524	0.02699
	117.346	358.875	0.326983	43.2785	346.587	0.124871	15.4325	306.058	0.0504235				0.326983	0.124871	0.0504235	0.32698	0.12487	0.05042
	54.634	400.798	0.136313	35.2985	453.991	0.0777515	5.4515	199.885	0.0272733				0.136313	0.0777515	0.0272733	0.13631	0.07775	0.02727
	62.98	344.625	0.182749	59.7405	191.798	0.311476	39.8365	117.097	0.340202				0.182749	0.311476	0.340202	0.18275	0.31148	0.3402
	110.346	505.759	0.218179	50.9135	118.26	0.430522	26.4135	631.577	0.0418215				0.218179	0.430522	0.0418215	0.21818	0.43052	0.04182
	19.038	827.355	0.0230107	50.4715	346.414	0.145697	0	49.404	0				0.0230107	0.145697	0	0.02301	0.1457	0
	175.057	625.163	0.280018	98.2405	145.164	0.676755	0	357.981	0				0.280018	0.676755	0	0.28002	0.67676	0
	23	800.605	0.0287283	83.0865	168.721	0.492449	18.5485	214.385	0.0865196				0.0287283	0.492449	0.0865196	0.02873	0.49245	0.08652
	0	1260.74	0	40.6825	584.654	0.0695839	3.2785	100.25	0.0327032				0	0.0695839	0.0327032	0	0.06958	0.0327
	0	337.625	0	32.1445	234.096	0.137313	4.0675	80.365	0.0506128				0	0.137313	0.0506128	0	0.13731	0.05061
	0	391.509	0	170.298	189.346	0.899404	35.4905	48.885	0.726				0	0.899404	0.726	0	0.8994	0.726
	37.019	345.528	0.107137	131.702	167.846	0.784663	87.2015	272.885	0.319555				0.107137	0.784663	0.319555	0.10714	0.78466	0.31955
	103.596	492.701	0.210261	1.2985	222.5	0.00583596	14.5285	345.962	0.0419946				0.210261	0.00583596	0.0419946	0.21026	0.00584	0.04199
	55.961	741.625	0.0754573	0	188.288	0	52.2595	170.885	0.305818				0.0754573	0	0.305818	0.07546	0	0.30582
	10.153	434.567	0.0233635	0	472.731	0	9.3555	85.5965	0.109298				0.0233635	0	0.109298	0.02336	0	0.1093
	46.346	294.009	0.157635	0	381.865	0	2.4715	234.769	0.0105273				0.157635	0	0.0105273	0.15763	0	0.01053
	155.192	497.375	0.312022	14.923	277.327	0.0538101	84.8175	451.635	0.187801				0.312022	0.0538101	0.187801	0.31202	0.05381	0.1878
	64.807	294.144	0.220324	131.23	236.442	0.55502	51.0095	70.2885	0.725716				0.220324	0.55502	0.725716	0.22032	0.55502	0.72572
	132.73	703.644	0.188632	21.23	476.519	0.0445523	9.3555	365.404	0.0256032				0.188632	0.0445523	0.0256032	0.18863	0.04455	0.0256
	81.269	510.278	0.159264	31.192	298.721	0.104419	0	93.692	0				0.159264	0.104419	0	0.15926	0.10442	0
	203.596	306.471	0.664324	19.019	287.952	0.0660492	0	221.731	0				0.664324	0.0660492	0	0.66432	0.06605	0
	448.634	482.99	0.928868	25.23	371.413	0.0679298	0	197.519	0				0.928868	0.0679298	0	0.92887	0.06793	0
	153.692	271.221	0.566667	13.519	270.894	0.0499051	0	107.538	0				0.566667	0.0499051	0	0.56667	0.04991	0
	204.173	201.423	1.01365	73.942	124.798	0.592493	19.5485	140.788	0.138851				1.01365	0.592493	0.138851	1.01365	0.59249	0.13885
	215.346	43.231	4.98129	11.288	101.317	0.111413	48.7405	382.019	0.127587				4.98129	0.111413	0.127587	4.98129	0.11141	0.12759
	66.538	537.462	0.1238	3.788	208.586	0.0181604	0	97.346	0				0.1238	0.0181604	0	0.1238	0.01816	0
	123.5	419.827	0.294169	4.654	826.49	0.00563104	0	36.1735	0				0.294169	0.00563104	0	0.29417	0.00563	0
	91.23	327.808	0.278303	4.384	418.49	0.0104758	37.4995	115.615	0.324347				0.278303	0.0104758	0.324347	0.2783	0.01048	0.32435
	115.038	291.135	0.395136	9.692	359.875	0.0269316	32.3075	249.596	0.129439				0.395136	0.0269316	0.129439	0.39514	0.02693	0.12944
	69.846	850.904	0.0820845	3.134	177.048	0.0177014	27.8655	19.4615	1.43183				0.0820845	0.0177014	1.43183	0.08208	0.0177	1.43183
	184.48	301	0.61289	28.307	145.01	0.195207	57.8845	21.3465					0.61289	0.195207		0.61289	0.19521	0
	130.192	598.385	0.217572	23.654	747.51	0.0316437	44.9995	92.1345	0.488411				0.217572	0.0316437	0.488411	0.21757	0.03164	0.48841
	195.25	652.212	0.299366	31.615	99.26	0.318507	24.8655	96.1735	0.258548				0.299366	0.318507	0.258548	0.29937	0.31851	0.25855
	97.769	301.212	0.324585	19.096	175.779	0.108636	30.1925	117.038	0.257971				0.324585	0.108636	0.257971	0.32459	0.10864	0.25797
	142.519	290.577	0.490469	62.73	48.663	1.28907	39.1925	72.231	0.542599				0.490469	1.28907	0.542599	0.49047	1.28907	0.5426
	282.903	768.212	0.368262	15.711	167.433	0.0938345	40.2305	147.096	0.273498				0.368262	0.0938345	0.273498	0.36826	0.09383	0.2735
	167.846	677.615	0.247701	58.519	112.376	0.520745	38.7495	104.096	0.372248				0.247701	0.520745	0.372248	0.2477	0.52075	0.37225
	187.73	565.673	0.33187	43.404	227.875	0.190472	161.173	95.538	1.68701				0.33187	0.190472	1.68701	0.33187	0.19047	1.68701
	398.25	671.115	0.593415	26.73	418.51	0.0638695	39.6345	38.019	1.04249				0.593415	0.0638695	1.04249	0.59342	0.06387	1.04249
	110.153	380.096	0.289803	18.211	171.837	0.105979	37.8845	90.788	0.417285				0.289803	0.105979	0.417285	0.2898	0.10598	0.41729
	61.98	552.173	0.112247	13.211	167.413	0.0789124	34.6925	297.769	0.116508				0.112247	0.0789124	0.116508	0.11225	0.07891	0.11651
	79.461	566.231	0.140333	56.769	245.337	0.231392	25.2885	138.211	0.18297				0.140333	0.231392	0.18297	0.14033	0.23139	0.18297
	57.596	650.462	0.0885463	25.596	412.817	0.0620032	26.0385	199.057	0.130809				0.0885463	0.0620032	0.130809	0.08855	0.062	0.13081
	11.711	350.981	0.0333665	45.442	254.202	0.178763	0	303.606	0				0.0333665	0.178763	0	0.03337	0.17876	0
	232.73	1079.27	0.215637	33.019	281.087	0.117469	0	318.183	0				0.215637	0.117469	0	0.21564	0.11747	0
	191.846	466.827	0.410957	14.096	301.24	0.0467932	0	918.413	0				0.410957	0.0467932	0	0.41096	0.04679	0
	40.442	222.577	0.181699	58.115	147.779	0.393257	0	222.125	0				0.181699	0.393257	0	0.1817	0.39326	0
	2.788	222.673	0.0125206	54.384	303.471	0.179207	0	160.587	0				0.0125206	0.179207	0	0.01252	0.17921	0
	0	138.808	0	29.846	263.625	0.113214	0	193.087	0				0	0.113214	0	0	0.11321	0
	63.423	208.904	0.303599	63.23	94.028	0.672459	0	114.894	0				0.303599	0.672459	0	0.3036	0.67246	0
	46.903	468.5	0.100113	0.807	313.798	0.00257172	3.8365	368.962	0.0103981				0.100113	0.00257172	0.0103981	0.10011	0.00257	0.0104
	75.096	318.346	0.235894	9.884	473.259	0.020885	0.8945	608.423	0.00147019				0.235894	0.020885	0.00147019	0.23589	0.02088	0.00147
	167.423	586.962	0.285237	18.269	166.086	0.109997	14.3175	350.577	0.0408398				0.285237	0.109997	0.0408398	0.28524	0.11	0.04084
	139.288	181.769	0.766291	29.75	466.605	0.0637584	7.2595	733.5	0.00989707				0.766291	0.0637584	0.00989707	0.76629	0.06376	0.0099
	117.903	307.058	0.383976	104.673	499.644	0.209495	0	77.712	0				0.383976	0.209495	0	0.38398	0.2095	0
	124.096	255.173	0.486321	103.827	558.855	0.185785	36.4905	83.933	0.434757				0.486321	0.185785	0.434757	0.48632	0.18579	0.43476
	167.038	217.962	0.766363	16.192	927.875	0.0174506	8.6055	166.086	0.0518135				0.766363	0.0174506	0.0518135	0.76636	0.01745	0.05181
	395.923	114.029	3.47213	105.057	312.99	0.335656	0	90.99	0				3.47213	0.335656	0	3.47213	0.33566	0
	161.25	199.606	0.807841	53.48	612.163	0.0873624	0	150.452	0				0.807841	0.0873624	0	0.80784	0.08736	0
	212.615	146.721	1.44911	108.884	361.586	0.301129	0	203.875	0				1.44911	0.301129	0	1.44911	0.30113	0
	218.057	309.683	0.70413	67.365	643.317	0.104715	24.7595	149.798	0.165286				0.70413	0.104715	0.165286	0.70413	0.10472	0.16529
	399.173	1237.53	0.322556	20.404	264.625	0.0771053	67.4135	342.952	0.196568				0.322556	0.0771053	0.196568	0.32256	0.07711	0.19657
	167.038	215.702	0.774392	29.788	292.452	0.101856	46.1255	445.596	0.103514				0.774392	0.101856	0.103514	0.77439	0.10186	0.10351
	304.288	471.606	0.645217	35.788	318.048	0.112524	20.1825	208.865	0.0966292				0.645217	0.112524	0.0966292	0.64522	0.11252	0.09663
	184.384	174.433	1.05705	23.519	257.605	0.0912987	7.9135	167.308	0.0472991				1.05705	0.0912987	0.0472991	1.05705	0.0913	0.0473
	0	340.913	0	20.557	195.336	0.105239	12.7405	112.674	0.113075				0	0.105239	0.113075	0	0.10524	0.11307
Average	195.55	589.521	0.508496	49.3232	344.305	0.188505	41.0214	216.145	0.332906
SD	132.972	367.341	0.669029	41.7682	197.076	0.20232	31.2107	163.369	0.417319
SEM	9.089	25.1088	0.04573	2.85497	13.4707	0.0138291	2.13333	11.1667	0.0285249
																	Kruskal-Wallis test P1 vs Ctl	Kruskal-Wallis test P2 vs Ctl
Normalized	0.33171	1		0.143254	1		0.189786	1									1.344163e-19	7.427666e-07
SEM normalized	0.0154176	0.0425918		0.00829198	0.0391242		0.00986991	0.0516629
Shapiro-Wilk			1,39 e-22			1,56 e-15			1,69 e-18
Bartlett			<<<<0.01			<<<<0.01			<<<<0.01

## Sheet: Fig 2D
	Ctl	P1	P2
Average	0.508496	0.188505	0.332906
SEM	0.04573	0.0138291	0.0285249
	Kruskal-Wallis test P1 vs Ctl	Kruskal-Wallis test P2 vs Ctl
	1.344163e-19	7.427666e-07

## Sheet: Fig 2F
TIF/nucleus	0	1	2	3	4	>=5
Ctl1	0.657384	0.149393	0.0907007	0.0644637	0.0220976	0.015961
Ctl2	0.381801	0.215418	0.212678	0.108244	0.0431228	0.0387366
P1	0.144198	0.14516	0.169196	0.169904	0.126226	0.245316
SEM	0.0907489	0.0463369	0.0249409	0.0172351	0.0109662	0.0109679
	0.0553769	0.0334347	0.0297878	0.024887	0.0134401	0.0112577
	0.0266032	0.027483	0.0266911	0.00834402	0.0128863	0.0675188
TIF/nucleus	0	1	2	3	4	>=5
Ctl1	65.7384	14.9393	9.07007	6.44637	2.20976	1.5961
Ctl2	38.1801	21.5418	21.2678	10.8244	4.31228	3.87366
P1	14.4198	14.516	16.9196	16.9904	12.6226	24.5316
SEM	9.07489	4.63369	2.49409	1.72351	1.09662	1.09679
	5.53769	3.34347	2.97878	2.4887	1.34401	1.12577
	2.66032	2.7483	2.66911	0.834402	1.28863	6.75188
	Student t-test			Student t-test	Student t-test	Student t-test (unequal variance)
Ctl1 vs P1	0.000290733			0.000259868	0.000107955	n.a.
Ctl2 vs P1	0.00312588			0.0407369	0.00121188	0.0275575
Stats
Figure 2F
	0						1						2						3						4						>= 5
Ctrl1	0.384615	0.756757	0.53125	0.516129	0.755556	1	0.307692	0.162162	0.15625	0.225806	0.0444445	0	0.179487	0.0540541	0.125	0.0967742	0.0888889	0	0.102564	0.027027	0.09375	0.0967742	0.0666667	0	0.025641	0	0.0625	0	0.0444445	0	0	0	0.03125	0.0645161	0	0
Ctrl2	0.318182	0.153846	0.352113	0.466667	0.5	0.5	0.0909091	0.269231	0.197183	0.333333	0.185185	0.216667	0.318182	0.269231	0.183099	0.166667	0.222222	0.116667	0.181818	0.153846	0.126761	0.0333333	0.037037	0.116667	0.0454546	0.0769231	0.084507	0	0.0185185	0.0333333	0.0454546	0.0769231	0.056338	0	0.037037	0.0166667
P1	0.0666667	0.22807	0.0645161	0.170732	0.172414	0.162791	0.0333333	0.210526	0.0967742	0.195122	0.172414	0.162791	0.1	0.22807	0.0967742	0.243902	0.206897	0.139535	0.166667	0.175439	0.16129	0.146342	0.206897	0.162791	0.166667	0.0877193	0.16129	0.121951	0.103448	0.116279	0.466667	0.0701754	0.419355	0.121951	0.137931	0.255814
	Shapiro-Wilk		Average	SD	SEM		Shapiro-Wilk		Average	SD	SEM		Shapiro-Wilk		Average	SD	SEM		Shapiro-Wilk		Average	SD	SEM		Shapiro-Wilk		Average	SD	SEM		Shapiro-Wilk		Average	SD	SEM
Ctrl1	0.691		0.657384	0.222335	0.0907489		0.8517		0.149393	0.113526	0.0463369		0.9914		0.0907007	0.0611052	0.0249409		0.2143		0.0644637	0.0422261	0.0172351		0.1204		0.0220976	0.0268671	0.0109662		0.006109		0.015961	0.0268714	0.0109679
Ctrl2	0.2451		0.381801	0.135673	0.0553769		0.9436		0.215418	0.0819151	0.0334347		0.9663		0.212678	0.0729802	0.0297878		0.3584		0.108244	0.0609731	0.024887		0.7478		0.0431228	0.0329282	0.0134401		0.987		0.0387366	0.0275813	0.0112577
P1	0.2069		0.144198	0.0651778	0.0266032		0.3416		0.14516	0.0673334	0.027483		0.2317		0.169196	0.0653932	0.0266911		0.3461		0.169904	0.0204429	0.00834402		0.4644		0.126226	0.0315714	0.0128863		0.3146		0.245316	0.165421	0.0675188
	Bartlett						Bartlett						Bartlett						Bartlett						Bartlett						Bartlett (all)	Bartlett (Ctrl2, P1)
	0.0532						0.3407						0.9282						0.3263						0.9031						8.54e-05	0.0014
	Student t-test						Student t-test						Student t-test						Student t-test						Student t-test						Student t-test (unequal variance)
Ctl1 vs P1	0.000290733						0.938943						0.0572251						0.000259868						0.000107955
Ctl2 vs P2	0.00312588						0.135658						0.302584						0.0407369						0.00121188						0.0275575

## Sheet: Fig 2G
P=0.0006

## Sheet: Fig 2I
Terminal deletion	Ctl1	Ctl2	P1	P2
	0.899281	0.668215	7.66692	8.51466
	Ctl vs P1	Ctl vs P2
Chi2 test	2.36233e-98	3.35001e-120
Stats
Observed	Terminal deletion				Observed	Terminal deletion
Ctl1+Ctl2	58	7862			Ctl1+Ctl2	58	7862
P1	365	4399			P2	673	7235
	TD Ctl vs P1					TD Ctl vs P2
Chi2 test	2.36233e-98					3.35001e-120

## Sheet: Fig 2J
Sister telomere loss	Ctl1	Ctl2	P1	P2
	0.944245	1.03259	5.01271	3.694
	Ctl vs P1	Ctl vs P2
Chi2 test	1.34082e-41	3.71118e-31
Stats
Observed	Sister telomere loss				Observed	Sister telomere loss
Ctl1+Ctl2	78	7842			Ctl1+Ctl2	78	7842
P1	228	4536			P2	301	7607
	STL Ctl vs P1					STL Ctl vs P2
Chi2 test	1.34082e-41					3.71118e-31

## Sheet: Fig 3D
Fig 3D-hTR	hTR
	WT	PARN KO
	1	0.5606
	1	0.4687
	1	0.4252
	1	0.3598
Average	1	0.453575
SD		0.0842259
SEM		0.042113

## Sheet: Fig 3H
		hTR	TRF1	TRF2	POT1	TPP1	RAP1	TIN2	RTEL1	DKC1
	WT/empty	1	1	1	1	1	1	1	1	1
	WT/PARN	0.954011	0.946159	1.02898	0.926994	1.06072	1.11808	1.05422	1.05409	0.940178
	KO/empty	0.333571	0.68519	0.495177	0.586054	0.706676	0.786014	1.33449	0.85691	0.577246
	KO/PARN	0.881217	0.946109	0.862928	0.831837	1.34789	0.90778	1.68442	1.05586	0.72488
	SEM
	WT/PARN	0.136217	0.208142	0.237355	0.145535	0.230586	0.180688	0.185756	0.0578026	0.229272
	KO/empty	0.127064	0.0255143	0.0517912	0.0469373	0.0714559	0.0630477	0.0647585	0.0321859	0.0961584
	KO/PARN	0.0252915	0.0345429	0.0219882	0.0280005	0.0391824	0.0396202	0.0396912	0.0231443	0.0480846
Student t test (WT empty vs KO empty)		0.000966911	0.0138626	0.032237	0.0458288	0.0234706	0.0866074	0.0590542	0.330497	0.0073371
Student t test (KO PARN vs KO empty)		0.000144871	0.00295775	0.000233601	0.00121535	0.00040849	0.0696729	0.0166471	0.00261144	0.0494777
Stats
	hTR	DKC1	RTEL1	RAP1	TRF2	POT1	TPP1	TIN2	TRF1
WT empty	1	1	1	1	1	1	1	1	1
WT empty	0.81067	0.865936	1.38511	1.32626	1.13682	1.08511	1.10164	1.28343	1.09745
WT empty	0.828298	0.784584	0.933033	1.08673	0.80107	0.772199	0.858565	0.904379	0.939498
Shapiro-Wilk	0.1611	0.732	0.2629	0.4957	0.7968	0.5083	0.82	0.4679	0.7436
WT PARN	0.803851	0.747425	1.10573	1.12117	0.91067	0.879649	0.917004	0.989657	0.82072
WT PARN	0.699793	0.615572	1.11729	1.05336	0.732043	0.70466	0.792784	0.917004	0.773762
WT PARN	1.01396	1.12896	1.27462	1.64148	1.38032	1.0644	1.43014	1.45397	1.27895
Shapiro-Wilk	0.6324	0.4772	0.117	0.2016	0.5157	0.9701	0.3531	0.2388	0.1609
KO empty	0.267016	0.449066	0.929805	0.879649	0.477973	0.578344	0.699793	1.38992	0.675938
KO empty	0.259715	0.496546	0.99654	0.97942	0.523042	0.580352	0.765779	1.55833	0.721946
KO empty	0.353553	0.584389	0.917004	0.823591	0.45376	0.515842	0.626332	1.30586	0.683002
Shapiro-Wilk	0.1337	0.6743	0.2873	0.6933	0.6713	0.05228	0.9409	0.6361	0.2732
KO PARN	0.782367	0.613442	1.20999	1.08673	0.815072	0.784584	1.40932	1.67597	1.01043
KO PARN	0.744839	0.617709	1.15669	1.03886	0.861546	0.765779	1.26576	1.85961	0.939498
KO PARN	0.798298	0.690159	1.13682	0.972655	0.858565	0.82645	1.31494	1.83401	0.923358
Shapiro-Wilk	0.5624	0.09455	0.5074	0.8233	0.1095	0.5874	0.6566	0.2465	0.3345
	Bartlett	Bartlett	Bartlett	Bartlett	Bartlett	Bartlett	Bartlett	Bartlett	Bartlett
	0.1925	0.1198	0.0677	0.1693	0.0141	0.0207	0.1215	0.5404	0.0216
Student t test (WT empty vs KO empty)	0.000966911	0.0073371	0.330497	0.0866074	0.032237	0.0458288	0.0234706	0.0590542	0.0138626
Student t test (KO PARN vs KO empty)	0.000144871	0.0494777	0.00261144	0.0696729	0.000233601	0.00121535	0.00040849	0.0166471	0.00295775

## Sheet: Fig 3J
		p53	p21
	WT/empty	1	1
	WT/PARN	1.049	1.00738
	KO/empty	2.08677	1.88603
	KO/PARN	2.50149	2.05493
	SEM
	WT/PARN	0.319333	0.32873
	KO/empty	0.0409153	0.0197779
	KO/PARN	0.0575996	0.0647088
Student t test (WT empty vs KO empty)		0.00126199	0.000854439
Stats
	p53	p21
WT empty	1	1
WT empty	1.01243	0.901227
WT empty	0.694959	0.719448
Shapiro-Wilk	0.06604	0.6769
WT PARN	0.773782	0.664326
WT PARN	0.63728	0.62849
WT PARN	1.42899	1.3472
Shapiro-Wilk	0.3093	0.08452
KO empty	1.80876	1.61324
KO empty	1.83401	1.6301
KO empty	2.00694	1.69933
Shapiro-Wilk	0.224	0.355
KO PARN	2.46229	1.879
KO PARN	2.11404	1.89863
KO PARN	2.19619	1.60766
Shapiro-Wilk	0.4347	0.1154
	Bartlett	Bartlett
	0.3416	0.0998
Student t test (WT empty vs KO empty)	0.00126199	0.000854439
Student t test (KO PARN vs KO empty)	0.0375307	0.204825

## Sheet: Fig 3K
		Xp-Yp	16p	5p	15q
	KO/empty	1	1	1	1
	KO/PARN	1.17974	1.06378	1.01835	1.05595
	SEM	0.0456804	0.153044	0.163043	0.193934

[truncated: 5 more sheets: Fig 4A, Fig 7, Fig 5A, Fig 5B, Fig 5C]
