# Supplementary material for: Impaired telomere integrity and rRNA biogenesis in PARN‐deficient patients and knock‐out models
Source: EMBO Mol Med. 2019 Jun 6;11(7):e10201. doi: 10.15252/emmm.201810201 (PMC6609912; doi:10.15252/emmm.201810201)
Supplement: Supplementary file 5 — Source Data for Figure 3 [file EMMM-11-e10201-s004.zip]

Archive with 5 entries (4 files):
- Source_dataPARNBenyelles_et_al240419.xlsx
- emmm201810201-sup-0005-SDataFig3/
- emmm201810201-sup-0005-SDataFig3/emmm201810201-sup-0005-Fig3A.pdf
- emmm201810201-sup-0005-SDataFig3/emmm201810201-sup-0006-Fig3F.pdf
- emmm201810201-sup-0005-SDataFig3/emmm201810201-sup-0007-Fig3I.pdf
